# Supplementary material for: Response of the Urothelial Carcinoma Cell Lines to Cisplatin
Source: Int J Mol Sci. 2022 Oct 18;23(20):12488. doi: 10.3390/ijms232012488 (PMC9604399; doi:10.3390/ijms232012488)
Supplement: Supplementary file 1 [file ijms-23-12488-s001.zip]

Archive with 1 entries (1 files):
- ijms-1883068-supplementary.pdf
